# Supplementary material for: Effect of Gallic acid and Myricetin on ovarian cancer models: a possible alternative antitumoral treatment
Source: BMC Complement Med Ther. 2020 Apr 10;20:110. doi: 10.1186/s12906-020-02900-z (PMC7149887; doi:10.1186/s12906-020-02900-z)
Supplement: Supplementary file 3 — Additional file 3. [file 12906_2020_2900_MOESM3_ESM.xlsx]

## Sheet: Table S1
	Table S1. In silico analyses of therapeutic targets and molecular properties of GA.
	Target Key	Target Name	Description	P-Value	MaxTC		QSAR properties
	Q2PCB5_DICLA+5	ca	Carbonic anhydrase	2.211e-75	1		• Surface area: 216.92 Å2
	FUT7_HUMAN+5	FUT7	Alpha-(1,3)-fucosyltransferase 7	1.184e-63	1		• Volume: 142.94 Å3
	CAH3_HUMAN+5	CA3	Carbonic anhydrase 3	3.331e-16	1		• Hydration energy: -4.62 kcal/mol
	CAH6_HUMAN+5	CA6	Carbonic anhydrase 6	4.874e-14	1		• Partition coefficient octanol: water (LogP): 0.55
	CAH14_HUMAN+5	CA14	Carbonic anhydrase 14	8.348e-12	1		• LogS: -0.80 (27,147.75 mg/L)
	CAH7_HUMAN+5	CA7	Carbonic anhydrase 7	1.256e-10	1		• Refractivity: 38.69 Å3
	CAH13_MOUSE+5	Ca13	Carbonic anhydrase 13	3.301e-09	1		• Polarizability: 12.17 Å3
	CAH5A_HUMAN+5	CA5A	Carbonic anhydrase 5A, mitochondrial	4.432e-09	1		• Mass: 164.07 uma
	CAH5B_HUMAN+5	CA5B	Carbonic anhydrase 5B, mitochondrial	6.253e-08	1		• Surface tension: 109.2 dyne/cm
	CAH1_HUMAN+5	CA1	Carbonic anhydrase 1	1.652e-07	1		• Density: 1,749 g/cm3
	CAH4_HUMAN+5	CA4	Carbonic anhydrase 4	5.277e-07	1		(QSAR), quantitative structure activity relationships.
	CAH2_HUMAN+5	CA2	Carbonic anhydrase 2	1.575e-06	1
	CAH12_HUMAN+5	CA12	Carbonic anhydrase 12	8.352e-06	1		Properties of Lipinski
	CAH9_HUMAN+5	CA9	Carbonic anhydrase 9	9.984e-05	1		• Molecular weight: 170.02
	TPMT_HUMAN+5	TPMT	Thiopurine S-methyltransferase	6.087e-71	0.47		• HBD: 4
	G3V906_RAT+5	Hcar1	Hydroxycarboxylic acid receptor 1	5.392e-46	0.46		• HBA: 5
	P4HA1_HUMAN+5	P4HA1	Prolyl 4-hydroxylase subunit alpha-1	1.644e-45	0.32		• PSA: 77.22 Å2
	P89582_9HIV2+5	pol	Integrase	2.356e-42	0.65		• Rotary links: 1
	COMT_RAT+5	Comt	Catechol O-methyltransferase	2.36e-41	0.59		(HBD), hydrogen bridge donor; (HBA), hydrogen bridge acceptor;
	ERG1_RAT+5	Sqle	Squalene monooxygenase	1.128e-37	0.46		(PSA), polar surface area.
	D3ZDM7_RAT+5	Ddo	D-aspartate oxidase	1.364e-34	0.34
	OXDD_MOUSE+5	Ddo	D-aspartate oxidase	1.364e-34	0.34
	AROB_ECOLI+5	aroB	3-dehydroquinate synthase	8.219e-34	0.55
	MGRA_STAAU+5	mgrA	HTH-type transcriptional regulator MgrA	1.811e-33	0.33
	PARG_RAT+5	Parg	Poly(ADP-ribose) glycohydrolase	2.311e-32	0.35
	ACEA_CANAX+5	ICL1	Isocitrate lyase	1.706e-29	0.46
	COMT_PIG+5	COMT	Catechol O-methyltransferase	2.206e-29	0.46
	FGR_RAT+5	Fgr	Tyrosine-protein kinase Fgr	2.886e-29	0.29
	LYN_RAT+5	Lyn	Tyrosine-protein kinase Lyn	2.886e-29	0.29
	FUT4_HUMAN+5	FUT4	Alpha-(1,3)-fucosyltransferase 4	3.984e-29	0.29
	Q8I2S7_PLAF7+5		3-oxoacyl-[acyl-carrier-protein] reductase	3.984e-29	0.29
	TCMO_HELTU+5	CYP73A1	Trans-cinnamate 4-monooxygenase	2.222e-28	0.28
	AROA_ECOLI+5	aroA	3-phosphoshikimate 1-carboxyvinyltransferase	1.529e-26	0.38
	AK1C1_HUMAN+5	AKR1C1	Aldo-keto reductase family 1 member C1	8.157e-26	0.34
	G6PD_YEAST+5	ZWF1	Glucose-6-phosphate 1-dehydrogenase	5.223e-24	0.29
	LYAM1_HUMAN+5	SELL	L-selectin	2.566e-21	0.42
	P4HA1_RAT+5	P4ha1	Prolyl 4-hydroxylase subunit alpha-1	2.672e-20	0.31
	IBP1_HUMAN+5	IGFBP1	Insulin-like growth factor-binding protein 1	3.916e-20	0.31
	IBP2_HUMAN+5	IGFBP2	Insulin-like growth factor-binding protein 2	3.916e-20	0.31
	IBP4_HUMAN+5	IGFBP4	Insulin-like growth factor-binding protein 4	3.916e-20	0.31
	IBP6_HUMAN+5	IGFBP6	Insulin-like growth factor-binding protein 6	3.916e-20	0.31
	KDM3A_HUMAN+5	KDM3A	Lysine-specific demethylase 3A	2.943e-19	0.34
	SIAT6_HUMAN+5	ST3GAL3	CMP-N-acetylneuraminate-beta-1,4-galactoside alpha-2,3-sialyltransferase	5.882e-19	0.29
	PAI1_HUMAN+5	SERPINE1	Plasminogen activator inhibitor 1	6.382e-19	0.5
	AK1C2_HUMAN+5	AKR1C2	Aldo-keto reductase family 1 member C2	7.258e-19	0.35
	TYRO_MOUSE+5	Tyr	Tyrosinase	1.008e-18	0.37
	Q81VW8_BACAN+5	folP	Dihydropteroate synthase	3.187e-18	0.36
	OXDD_HUMAN+5	DDO	D-aspartate oxidase	1.718e-17	0.34
	LUXP_VIBHA+5	luxP	Autoinducer 2-binding periplasmic protein LuxP	3.705e-17	0.33
	POL_RSVP+5	gag-pro-pol	Gag-Pro-Pol polyprotein	1.11e-16	0.33
	EST1_RABIT+5		Liver carboxylesterase 1	6.894e-14	0.36
	TTHY_HUMAN+5	TTR	Transthyretin	8.815e-14	0.41
	LYAM3_HUMAN+5	SELP	P-selectin	1.007e-13	0.42
	EST2_HUMAN+5	CES2	Cocaine esterase	1.613e-13	0.36
	KDM4E_HUMAN+5	KDM4E	Lysine-specific demethylase 4E	1.632e-13	0.34
	Q194T1_9INFA+5		Neuraminidase	2.948e-13	0.31
	AK1C3_HUMAN+5	AKR1C3	Aldo-keto reductase family 1 member C3	4.281e-13	0.35
	6PGD_HUMAN+5	PGD	6-phosphogluconate dehydrogenase, decarboxylating	6.974e-13	0.29
	FTO_HUMAN+5	FTO	Alpha-ketoglutarate-dependent dioxygenase FTO	8.159e-13	0.34
	AMY1_HUMAN+5	AMY1A; AMY1B; AMY1C	Alpha-amylase 1	1.068e-12	0.34
	LYAM2_HUMAN+5	SELE	E-selectin	1.321e-12	0.44
	S5A2_HUMAN+5	SRD5A2	3-oxo-5-alpha-steroid 4-dehydrogenase 2	2.393e-12	0.39
	Q965D6_PLAFA+5	fabG	3-oxoacyl-acyl-carrier protein reductase	3.211e-12	0.29
	Q965D7_PLAFA+5	fabZ	Beta-hydroxyacyl-ACP dehydratase	1.217e-11	0.29
	LPXC_AQUAE+5	lpxC	UDP-3-O-acyl-N-acetylglucosamine deacetylase	6.343e-11	0.36
	GBRB1_HUMAN+5	GABRB1	Gamma-aminobutyric acid receptor subunit beta-1	6.472e-10	0.29
	KSYK_RAT+5	Syk	Tyrosine-protein kinase SYK	8.478e-10	0.29
	OXDA_PIG+5	DAO	D-amino-acid oxidase	8.835e-10	0.29
	NEUR3_HUMAN+5	NEU3	Sialidase-3	9.005e-10	0.29
	Q9AQH7_STAAU+5	dnaC	Replicative DNA helicase	1.177e-09	0.29
	LT_SV40+5		Large T antigen	1.616e-09	0.28
	KDM5C_HUMAN+5	KDM5C	Lysine-specific demethylase 5C	1.689e-09	0.34
	Q7ZJM1_9HIV1+5	pol	Integrase	5.882e-09	0.65
	KDM2A_HUMAN+5	KDM2A	Lysine-specific demethylase 2A	8.179e-09	0.34
	DPOLB_HUMAN+5	POLB	DNA polymerase beta	8.359e-09	0.65
	IBP5_HUMAN+5	IGFBP5	Insulin-like growth factor-binding protein 5	3.933e-08	0.31
	KDM6B_HUMAN+5	KDM6B	Lysine-specific demethylase 6B	5.077e-08	0.3
	S22A6_HUMAN+5	SLC22A6	Solute carrier family 22 member 6	8.383e-08	0.3
	MTSI_SPISQ+5	sssIM	CPG DNA methylase	1.102e-07	0.29
	GPR35_HUMAN+5	GPR35	G-protein coupled receptor 35	1.125e-07	0.48
	DPOLA_HUMAN+5	POLA1	DNA polymerase alpha catalytic subunit	7.332e-07	0.65
	EST1_HUMAN+5	CES1	Liver carboxylesterase 1	8.518e-07	0.36
	TOP1_HUMAN+5	TOP1	DNA topoisomerase 1	9.512e-07	0.48
	ERN1_HUMAN+5	ERN1	Serine/threonine-protein kinase/endoribonuclease IRE1	1.321e-06	0.36
	RARB_HUMAN+5	RARB	Retinoic acid receptor beta	1.348e-06	0.32
	RARG_HUMAN+5	RARG	Retinoic acid receptor gamma	2.389e-06	0.32
	SMAD3_HUMAN+5	SMAD3	Mothers against decapentaplegic homolog 3	3.063e-06	0.29
	IBP3_HUMAN+5	IGFBP3	Insulin-like growth factor-binding protein 3	3.13e-06	0.31
	PUR9_HUMAN+5	ATIC	Bifunctional purine biosynthesis protein PURH	3.217e-06	0.34
	XCT_HUMAN+5	SLC7A11	Cystine/glutamate transporter	3.729e-06	0.3
	LDHB_HUMAN+5	LDHB	L-lactate dehydrogenase B chain	4.639e-06	0.31
	Q76353_9HIV1+5		Integrase	5.747e-06	0.37
	AMPC_ECOLI+5	ampC	Beta-lactamase	6.325e-06	0.34
	P4HTM_HUMAN+5	P4HTM	Transmembrane prolyl 4-hydroxylase	7.182e-06	0.32
	KDM4A_HUMAN+5	KDM4A	Lysine-specific demethylase 4A	7.402e-06	0.34
	Q965D5_PLAFA+5	fabI	Enoyl-acyl-carrier protein reductase	9.301e-06	0.36
	Table shows in blue the proteins with highest affinity for gallic acid (GA), in green an intermediate affinity and finally in
	white a low affinity based on P-Value or Max TC parameters.
