# Supplementary material for: Effect of Gallic acid and Myricetin on ovarian cancer models: a possible alternative antitumoral treatment
Source: BMC Complement Med Ther. 2020 Apr 10;20:110. doi: 10.1186/s12906-020-02900-z (PMC7149887; doi:10.1186/s12906-020-02900-z)
Supplement: Supplementary file 4 — Additional file 4. [file 12906_2020_2900_MOESM4_ESM.xlsx]

## Sheet: Table S2
	Table S2. In silico analyses of therapeutic targets and molecular properties of Myr.
	Target Key	Target Name	Description	P-Value	MaxTC		QSAR properties
	VE6_HPV16+5	E6	Protein E6	9.724e-106	1		• Surface area: 481.98 Å2
	FPS_FUJSV+5	V-FPS	Tyrosine-protein kinase transforming protein Fps	1.324e-98	1		• Volume: 292.39 Å3
	Q965D7_PLAFA+5	fabZ	Beta-hydroxyacyl-ACP dehydratase	3.004e-79	1		• Hydration energy: -11.57 kcal/mol
	O96394_LEIAM+5		Arginase	9.515e-72	1		• Partition coefficient octanol: water (LogP): 1.73
	XDH_HUMAN+5	XDH	Xanthine dehydrogenase/oxidase	4.029e-49	1		• LogS: -3.29 (164.52 mg/L)
	Q965D5_PLAFA+5	fabI	Enoyl-acyl-carrier protein reductase	7.813e-25	1		• Refractivity: 79.27 Å3
	LGUL_HUMAN+5	GLO1	Lactoylglutathione lyase	4.067e-19	1		• Polarizability: 23.99 Å3
	MRP1_HUMAN+5	ABCC1	Multidrug resistance-associated protein 1	3.331e-16	1		• Mass: 308.16 uma
	KDM4E_HUMAN+5	KDM4E	Lysine-specific demethylase 4E	7.883e-15	1		• Surface tension: 133.0 dyne/cm
	Q7ZJM1_9HIV1+5	pol	Integrase	7.883e-15	1		• Density: 1.912 g/cm3
	GPR35_HUMAN+5	GPR35	G-protein coupled receptor 35	2.425e-10	1		(QSAR), quantitative structure activity relationships.
	APEX1_HUMAN+5	APEX1	DNA-(apurinic or apyrimidinic site) lyase	2.271e-08	1
	TAU_HUMAN+5	MAPT	Microtubule-associated protein tau	2.873e-08	1		Properties of Lipinski
	TOP2A_HUMAN+5	TOP2A	DNA topoisomerase 2-alpha	4.321e-08	1		• Molecular weight: 318.04
	MYLK_HUMAN+5	MYLK	Myosin light chain kinase, smooth muscle	1.874e-06	1		• HBD: 6 (> 5)
	A4_HUMAN+5	APP	Amyloid beta A4 protein	0.0001346	1		• HBA: 8
	CP19A_HUMAN+5	CYP19A1	Aromatase	0.000286	1		• PSA: 118.09 Å2
	FLT3_HUMAN+5	FLT3	Receptor-type tyrosine-protein kinase FLT3	0.007624	1		• Rotary links: 1
	INSR_HUMAN+5	INSR	Insulin receptor	0.02391	1		(HBD), hydrogen bridge donor; (HBA), hydrogen bridge acceptor;
	ACES_HUMAN+5	ACHE	Acetylcholinesterase	0.03557	1		(PSA), polar surface area.
	CP1A2_HUMAN+5	CYP1A2	Cytochrome P450 1A2	0.06413	1
	ABC3G_HUMAN+5	APOBEC3G	DNA dC->dU-editing enzyme APOBEC-3G	0.08157	1
	BACE1_HUMAN+5	BACE1	Beta-secretase 1	0.2179	1
	KSYK_HUMAN+5	SYK	Tyrosine-protein kinase SYK	0.3552	1
	PK3CG_HUMAN+5	PIK3CG	Phosphatidylinositol 4,5-bisphosphate 3-kinase catalytic subunit gamma isoform	0.5057	1
	CP2C9_HUMAN+5	CYP2C9	Cytochrome P450 2C9	0.7084	1
	Q965D6_PLAFA+5	fabG	3-oxoacyl-acyl-carrier protein reductase	4.503e-83	0.76
	AK1CL_MOUSE+5	Akr1c21	Aldo-keto reductase family 1 member C21	7.721e-75	0.76
	DDL_HELPH+5	ddl	D-alanine--D-alanine ligase	7.721e-75	0.76
	R1AB_CVHSA+5	rep	Replicase polyprotein 1ab	3.646e-70	0.76
	Q66HS9_RAT+5	Slc16a7	Monocarboxylate transporter 2	3.101e-48	0.76
	TOP1_RAT+5	Top1	DNA topoisomerase 1	2.6e-45	0.45
	SIAT1_RAT+5	St6gal1	Beta-galactoside alpha-2,6-sialyltransferase 1	3.52e-45	0.42
	CP1B1_HUMAN+5	CYP1B1	Cytochrome P450 1B1	1.761e-44	0.76
	PPAC_BOVIN+5	ACP1	Low molecular weight phosphotyrosine protein phosphatase	3.676e-43	0.68
	BGLR_RAT+5	Gusb	Beta-glucuronidase	6.753e-42	0.44
	FAS_CHICK+5	FASN	Fatty acid synthase	2.493e-41	0.41
	MDR1A_MOUSE+5	Abcb1a	Multidrug resistance protein 1A	1.842e-40	0.75
	PDIA1_HUMAN+5	P4HB	Protein disulfide-isomerase	8.1e-34	0.58
	NANH_CLOPF+5	nanH	Sialidase	1.54e-33	0.76
	OPRD_PIG+5	OPRD1	Delta-type opioid receptor	1.811e-33	0.33
	FGR_RAT+5	Fgr	Tyrosine-protein kinase Fgr	7.024e-32	0.32
	LYN_RAT+5	Lyn	Tyrosine-protein kinase Lyn	7.024e-32	0.32
	3MG_HUMAN+5	MPG	DNA-3-methyladenine glycosylase	6.226e-28	0.68
	DAPK1_HUMAN+5	DAPK1	Death-associated protein kinase 1	5.392e-27	0.76
	LYSC1_RAT+5	Lyz1	Lysozyme C-1	1.768e-26	0.41
	CBR1_HUMAN+5	CBR1	Carbonyl reductase [NADPH] 1	1.9e-22	0.43
	NOX4_HUMAN+5	NOX4	NADPH oxidase 4	2.457e-21	0.76
	ALDR_RAT+5	Akr1b1	Aldose reductase	1.733e-20	0.76
	SIAT6_RAT+5	St3gal3	CMP-N-acetylneuraminate-beta-1,4-galactoside alpha-2,3-sialyltransferase	9.294e-19	0.29
	ABCG2_HUMAN+5	ABCG2	ATP-binding cassette sub-family G member 2	1.221e-17	0.76
	MDH_THETH+5	mdh	Malate dehydrogenase	1.24e-17	0.76
	AK1A1_RAT+5	Akr1a1	Alcohol dehydrogenase [NADP(+)]	8.882e-16	0.76
	TYRO_MOUSE+5	Tyr	Tyrosinase	2.442e-15	0.3
	CAH4_HUMAN+5	CA4	Carbonic anhydrase 4	3.331e-15	0.76
	CDK6_HUMAN+5	CDK6	Cyclin-dependent kinase 6	6.106e-15	0.48
	SIAT1_HUMAN+5	ST6GAL1	Beta-galactoside alpha-2,6-sialyltransferase 1	8.549e-15	0.42
	MDR1_HUMAN+5	ABCB1	Multidrug resistance protein 1	3.064e-14	0.76
	PLGF_HUMAN+5	PGF	Placenta growth factor	3.275e-14	0.33
	ULA1_HUMAN+5	NAE1	NEDD8-activating enzyme E1 regulatory subunit	3.275e-14	0.33
	AMY1_HUMAN+5	AMY1A; AMY1B; AMY1C	Alpha-amylase 1	1.129e-13	0.37
	NEK6_HUMAN+5	NEK6	Serine/threonine-protein kinase Nek6	3.263e-13	0.76
	PPAC_HUMAN+5	ACP1	Low molecular weight phosphotyrosine protein phosphatase	3.717e-13	0.33
	CAH7_HUMAN+5	CA7	Carbonic anhydrase 7	2.032e-12	0.76
	CREB1_HUMAN+5	CREB1	Cyclic AMP-responsive element-binding protein 1	2.653e-12	0.29
	NUAK1_HUMAN+5	NUAK1	NUAK family SNF1-like kinase 1	5.339e-11	0.76
	CCR4_HUMAN+5	CCR4	C-C chemokine receptor type 4	5.513e-11	0.76
	KSYK_RAT+5	Syk	Tyrosine-protein kinase SYK	1.265e-10	0.32
	NMUR2_HUMAN+5	NMUR2	Neuromedin-U receptor 2	1.538e-10	0.38
	KS6A3_HUMAN+5	RPS6KA3	Ribosomal protein S6 kinase alpha-3	3.409e-10	0.39
	REST_BORBU+5	resT	Telomere resolvase ResT	1.425e-09	0.28
	5NTD_RAT+5	Nt5e	5'-nucleotidase	2.081e-09	0.76
	ALDR_HUMAN+5	AKR1B1	Aldose reductase	2.323e-09	0.76
	PPBI_HUMAN+5	ALPI	Intestinal-type alkaline phosphatase	3.249e-09	0.41
	ALDR_BOVIN+5	AKR1B1	Aldose reductase	4.161e-09	0.45
	LX15B_RAT+5	Alox15b	Arachidonate 15-lipoxygenase B	6.542e-09	0.34
	PKN1_HUMAN+5	PKN1	Serine/threonine-protein kinase N1	1.599e-08	0.76
	AOFA_HUMAN+5	MAOA	Amine oxidase [flavin-containing] A	2.139e-08	0.76
	LOX15_RABIT+5	ALOX15	Arachidonate 15-lipoxygenase	2.743e-08	0.76
	LOX5_HUMAN+5	ALOX5	Arachidonate 5-lipoxygenase	3.604e-08	0.76
	PPBI_MOUSE+5	Iap	Intestinal-type alkaline phosphatase	5.901e-08	0.41
	LOX12_HUMAN+5	ALOX12	Arachidonate 12-lipoxygenase, 12S-type	7.602e-08	0.76
	XDH_BOVIN+5	XDH	Xanthine dehydrogenase/oxidase	1.524e-07	0.76
	SMAD3_HUMAN+5	SMAD3	Mothers against decapentaplegic homolog 3	9.627e-07	0.32
	DYR1A_RAT+5	Dyrk1a	Dual specificity tyrosine-phosphorylation-regulated kinase 1A	1.41e-06	0.75
	TTHY_HUMAN+5	TTR	Transthyretin	1.908e-06	0.45
	LOX15_HUMAN+5	ALOX15	Arachidonate 15-lipoxygenase	2.041e-06	0.76
	ERR1_HUMAN+5	ESRRA	Steroid hormone receptor ERR1	3.983e-06	0.75
	CAH3_HUMAN+5	CA3	Carbonic anhydrase 3	5.756e-06	0.76
	TNKS1_HUMAN+5	TNKS	Tankyrase-1	5.787e-06	0.45
	Q43570_TOBAC+5	NtBBF1.1	Zn finger protein	6.723e-06	0.29
	IL5_MOUSE+5	Il5	Interleukin-5	7.953e-06	0.34
	FABI_ECOLI+5	fabI	Enoyl-[acyl-carrier-protein] reductase [NADH] FabI	8.042e-06	0.45
	Table shows in blue the proteins with highest affinity for myricetin (Myr), in green an intermediate affinity and finally in
	white a low affinity based on P-Value or Max TC parameters.
